# Supplementary material for: Conditioned Media from Head and Neck Cancer Cell Lines and Serum Samples from Head and Neck Cancer Patients Drive Catabolic Pathways in Cultured Muscle Cells
Source: Cancers (Basel). 2023 Mar 19;15(6):1843. doi: 10.3390/cancers15061843 (PMC10047086; doi:10.3390/cancers15061843)
Supplement: Supplementary file 1 [file cancers-15-01843-s001.zip]

Archive with 1 entries (1 files):
- cancers-2212193-supplementary.pdf
